# Supplementary material for: Avoidable Mortality between Metropolitan and Non-Metropolitan Areas in Korea from 1995 to 2019: A Descriptive Study of Implications for the National Healthcare Policy
Source: Int J Environ Res Public Health. 2022 Mar 15;19(6):3475. doi: 10.3390/ijerph19063475 (PMC8955663; doi:10.3390/ijerph19063475)
Supplement: Supplementary file 1 [file ijerph-19-03475-s001.zip]

Archive with 1 entries (1 files):
- ijerph-1555766-supplementary.pdf
